# Supplementary material for: Comprehensive Characterization of 10,571 Mouse Large Intergenic Noncoding RNAs from Whole Transcriptome Sequencing
Source: PLoS One. 2013 Aug 12;8(8):e70835. doi: 10.1371/journal.pone.0070835 (PMC3741367; doi:10.1371/journal.pone.0070835)
Supplement: Table S3 — Total transcript counts during the processing pipeline. (XLS) [file pone.0070835.s008.xls]

## Sheet: Sheet1
Assembler	Total transcripts	Cuffcomare combined	Exons and length filters	Coverage filter	Annotate gene filter	Coding potential filter	Location filter and combined
Cufflinks	5411103	3444403	99809	87563	13563	8484	6764
Scripture	4510672	2732035	2600315	2356801	17089	11726
