# Supplementary material for: Comprehensive Characterization of 10,571 Mouse Large Intergenic Noncoding RNAs from Whole Transcriptome Sequencing
Source: PLoS One. 2013 Aug 12;8(8):e70835. doi: 10.1371/journal.pone.0070835 (PMC3741367; doi:10.1371/journal.pone.0070835)
Supplement: Dataset S7 — The lincRNA and protein-coding gene pairs that shared the same GO annotations. (XLS) [file pone.0070835.s015.xls]

lincRNAs	Protein-coding genes	Correlation coefficient	Biological process of GO that both lincRNAs and protein-coding genes involved in
KNOWGID_000047	NM_008900	0.9979185	GO:0007275	GO:0007399	GO:0021799
KNOWGID_000075	NM_010233	0.9402406	GO:0042060
KNOWGID_000124	NM_001077425	0.9999817	GO:0007155	GO:0007165
KNOWGID_000190	NM_022312	0.9999924	GO:0050808	GO:0050885	GO:0022029	GO:0007155	GO:0007158	GO:0050804	GO:0050805	GO:0007165	GO:0035641	GO:0008306	GO:0010977	GO:0051971	GO:0060291	GO:0051968
KNOWGID_000197	NM_009721	0.8547974	GO:0006810	GO:0006811	GO:0030001	GO:0006814	GO:0006813	GO:0034220
KNOWGID_000295	NM_008900	0.9968715	GO:0007275	GO:0007399	GO:0021799
KNOWGID_000445	NM_007649	0.8378946	GO:0042110
KNOWGID_000495	NM_053008	0.9996989	GO:0006351	GO:0006355
KNOWGID_000665	NM_027853	0.9999627	GO:0008152
KNOWGID_000738	NM_001111268	0.9998252	GO:0006874	GO:0051402	GO:0042391	GO:0019228	GO:0007268	GO:0035249	GO:0060079	GO:0050804	GO:0048172	GO:0048169	GO:0007165	GO:0006810	GO:0006811	GO:0001662	GO:0050806	GO:0043113
KNOWGID_000909	NM_212484	0.9853406	GO:0006351	GO:0006355
KNOWGID_001156	NM_026164	0.8343066	GO:0008152
KNOWGID_001162	NM_001160112	0.9990309	GO:0007275	GO:0030900	GO:0022008	GO:0021954	GO:0048667
KNOWGID_001220	NM_008152	0.9977715	GO:0006915
KNOWGID_001264	NM_009693	0.9999798	GO:0006629	GO:0008203	GO:0045540	GO:0016042	GO:0030301	GO:0042632
KNOWGID_001327	NM_001146198	0.9999971	GO:0048646	GO:0009887	GO:0030324	GO:0030336
KNOWGID_001346	NM_172805	0.9998141	GO:0007165	GO:0006810	GO:0006811	GO:0006813	GO:0055085	GO:0071805	GO:0034765
KNOWGID_001394	NM_001079883	0.9438614	GO:0006351	GO:0006355
KNOWGID_001441	NM_001164743	0.9999832	GO:0015711	GO:0015893	GO:0006855
KNOWGID_001442	NM_172532	0.8113334	GO:0007417
KNOWGID_001609	NM_010408	0.9996483	GO:0006810	GO:0006811	GO:0006814	GO:0006813	GO:0055085	GO:0071805	GO:0034765
KNOWGID_001636	NM_001081058	0.9165899	GO:0008380	GO:0006397
KNOWGID_001681	NM_031166	0.9672168	GO:0007420	GO:0021766	GO:0021895
KNOWGID_001774	NM_029210	0.9998223	GO:0007268	GO:0006810	GO:0006836	GO:0055085
KNOWGID_001786	NM_001024955	0.8031236	GO:0010628
KNOWGID_001787	NM_001024955	0.8148885	GO:0010628
KNOWGID_002115	NM_177355	0.99955	GO:0007165	GO:0035556
KNOWGID_002372	NM_152923	0.9999115	GO:0006810	GO:0006811	GO:0006813	GO:0055085	GO:0071805	GO:0034765
KNOWGID_002377	NM_001033876	0.9997985	GO:0006810	GO:0006811	GO:0006813	GO:0034765
KNOWGID_002378	NM_001033876	0.9999948	GO:0006810	GO:0006811	GO:0006813	GO:0034765
KNOWGID_002379	NM_174991	0.9997305	GO:0007218
KNOWGID_002445	NM_009624	0.9886255	GO:0035556
KNOWGID_002578	NM_008170	0.9999758	GO:0008104	GO:0001964	GO:0022008	GO:0042391	GO:0001508	GO:0007268	GO:0060078	GO:0060079	GO:0050804	GO:0048167	GO:0048169	GO:0007165	GO:0006810	GO:0006811	GO:0006816	GO:0034220	GO:0070588	GO:0007626	GO:0007611	GO:0007613	GO:0007612	GO:0008542	GO:0035235	GO:0019233	GO:0040011
KNOWGID_002579	NM_008170	0.9999996	GO:0008104	GO:0001964	GO:0022008	GO:0042391	GO:0001508	GO:0007268	GO:0060078	GO:0060079	GO:0050804	GO:0048167	GO:0048169	GO:0007165	GO:0006810	GO:0006811	GO:0006816	GO:0034220	GO:0070588	GO:0007626	GO:0007611	GO:0007613	GO:0007612	GO:0008542	GO:0035235	GO:0019233	GO:0040011
KNOWGID_002648	NM_019665	0.8869945	GO:0030030	GO:0007264
KNOWGID_002653	NM_178647	0.9064105	GO:0006351	GO:0006355
KNOWGID_002759	NM_011447	0.9989795	GO:0010817	GO:0048709	GO:0007165
KNOWGID_002803	NM_001163632	0.9909847	GO:0042110	GO:0006351	GO:0006325	GO:0016568	GO:0006355
KNOWGID_002804	NM_001163632	0.9978992	GO:0042110	GO:0006325	GO:0016568	GO:0006351	GO:0006355
KNOWGID_002805	NM_001163632	0.9918223	GO:0042110	GO:0006351	GO:0006325	GO:0016568	GO:0006355
KNOWGID_002807	NM_001163632	0.9907036	GO:0042110	GO:0006351	GO:0006325	GO:0016568	GO:0006355
KNOWGID_002817	NM_153551	0.8100856	GO:0050790
KNOWGID_002833	NM_001164074	0.9691708	GO:0006351	GO:0006355
KNOWGID_002882	NM_001159517	0.9199158	GO:0042692
KNOWGID_002930	NM_178589	0.9467915	GO:0051402	GO:0007165
KNOWGID_003019	NM_177595	0.9799515	GO:0007275
KNOWGID_003062	NM_026135	0.9999864	GO:0006813
KNOWGID_003125	NM_144946	0.999975	GO:0048169	GO:0007613	GO:0008542
KNOWGID_003259	NM_177341	0.9994855	GO:0006810	GO:0006811	GO:0006812	GO:0034220
KNOWGID_003333	NM_001112697	0.9940839	GO:0007165
KNOWGID_003334	NM_016692	0.8530632	GO:0051301	GO:0007049	GO:0000910	GO:0007067
KNOWGID_003345	NM_011921	0.9079366	GO:0055114	GO:0042573
KNOWGID_003375	NM_001043228	0.9990536	GO:0006259
KNOWGID_003396	NM_172429	0.8883516	GO:0006915	GO:0008380	GO:0006397
KNOWGID_003409	NM_010132	0.9998132	GO:0007275	GO:0007420	GO:0030900	GO:0021987	GO:0021885	GO:0030182
KNOWGID_003438	NM_177611	0.9780193	GO:0050790
KNOWGID_003509	NM_021275	0.9999718	GO:0006810	GO:0006811	GO:0006813	GO:0055085	GO:0071805
KNOWGID_003564	NM_198169	0.8178191	GO:0006351	GO:0006355
KNOWGID_003661	NM_013460	0.987089	GO:0007165
KNOWGID_003679	NM_146128	0.9894993	GO:0007267
KNOWGID_003711	NM_001003824	0.9996211	GO:0006810	GO:0006811	GO:0006813	GO:0055085	GO:0071805	GO:0034765
KNOWGID_003785	NM_001098170	0.989737	GO:0007155
KNOWGID_003864	NM_008417	0.9984324	GO:0051259	GO:0006810	GO:0006811	GO:0006813	GO:0055085
KNOWGID_003905	NM_025356	0.9021176	GO:0006974	GO:0006281
KNOWGID_003962	NM_001163387	0.9991863	GO:0050808	GO:0007399	GO:0007416	GO:0007155	GO:0007158	GO:0060079	GO:0050804	GO:0051965	GO:0045664	GO:2000310	GO:2000311
KNOWGID_004026	NM_198864	0.9997773	GO:0007409
KNOWGID_004115	NM_009472	0.9652238	GO:0007275	GO:0007420	GO:0007165
KNOWGID_004223	NM_028871	0.9360259	GO:0008380
KNOWGID_004250	NM_001037134	0.9962044	GO:0051301	GO:0007049	GO:0051726	GO:0000079	GO:0006270	GO:0050790
KNOWGID_004251	NM_001037134	0.9967554	GO:0051301	GO:0007049	GO:0051726	GO:0000079	GO:0006270	GO:0050790
KNOWGID_004294	NM_007519	0.9910061	GO:0008152	GO:0006629	GO:0006637	GO:0008206	GO:0006631
KNOWGID_004327	NM_001080926	0.9904243	GO:0021766	GO:0007165	GO:0021819
KNOWGID_004337	NM_011141	0.9997724	GO:0030900	GO:0010001
KNOWGID_004342	NM_177758	0.9979122	GO:0006351	GO:0006355	GO:0016032
KNOWGID_004348	NM_001199696	0.999589	GO:0007218	GO:0007165
KNOWGID_004389	NM_009873	0.9898061	GO:0007049	GO:0051301	GO:0010468
KNOWGID_004406	NM_153526	0.9591006	GO:0006629	GO:0008202	GO:0008203	GO:0016126	GO:0006695	GO:0006641
KNOWGID_004451	NM_001081321	0.9579829	GO:0007049
KNOWGID_004606	NM_001170746	0.9840435	GO:0007165	GO:0043113
KNOWGID_004619	NM_153526	0.9826234	GO:0006629	GO:0008202	GO:0008203	GO:0016126	GO:0006695	GO:0006641
KNOWGID_004673	NM_001081321	0.9409701	GO:0007049	GO:0051301	GO:0007067
KNOWGID_004674	NM_001081321	0.9719329	GO:0051301	GO:0007049	GO:0007067
KNOWGID_004675	NM_001081105	0.9393755	GO:0030217
KNOWGID_004677	NM_001081105	0.980997	GO:0030217
KNOWGID_004687	NM_008066	0.9999871	GO:0007214	GO:0001505	GO:0006810	GO:0006836	GO:0006811
KNOWGID_004688	NM_008069	0.9999583	GO:0006810	GO:0006811
KNOWGID_004847	NM_133764	0.9971377	GO:0006810	GO:0006811
KNOWGID_004871	NM_019499	0.9809457	GO:0007049	GO:0051301	GO:0007067
KNOWGID_004891	NM_013458	0.9935788	GO:0006811
KNOWGID_004894	NM_011865	0.8859734	GO:0008380	GO:0006397
KNOWGID_004919	NM_001167730	0.9175779	GO:0006974	GO:0006281
KNOWGID_004954	NM_018779	0.8729144	GO:0007165
KNOWGID_004973	NM_010057	0.9999958	GO:0007275
KNOWGID_004974	NM_010057	0.9995962	GO:0007275
KNOWGID_004995	NM_001081678	0.9442012	GO:0006351	GO:0006355
KNOWGID_005054	NM_001081110	0.9997867	GO:0042110
KNOWGID_005144	NM_008171	0.9999961	GO:0001964	GO:0042596	GO:0001508	GO:0007268	GO:0060078	GO:0060079	GO:0048167	GO:0048168	GO:0048169	GO:0007165	GO:0006810	GO:0006811	GO:0006812	GO:0006816	GO:0034220	GO:0070588	GO:0007611	GO:0007613	GO:0007612	GO:0008306	GO:0001662	GO:0035235	GO:0050806	GO:0043113
KNOWGID_005269	NM_007755	0.8501899	GO:0048168
KNOWGID_005343	NM_133190	0.99698	GO:0006810	GO:0006811	GO:0006816	GO:0070588	GO:0034765	GO:2000311
KNOWGID_005418	NM_010882	0.992288	GO:0006874	GO:0007417	GO:0001764	GO:0048666	GO:0007409	GO:0019233
KNOWGID_005421	NM_010882	0.9953068	GO:0006874	GO:0007417	GO:0001764	GO:0048666	GO:0007409	GO:0019233
KNOWGID_005428	NM_010882	0.9986688	GO:0006874	GO:0007417	GO:0001764	GO:0048666	GO:0007409	GO:0019233
KNOWGID_005429	NM_010882	0.9978956	GO:0006874	GO:0007417	GO:0001764	GO:0048666	GO:0007409	GO:0019233
KNOWGID_005430	NM_010882	0.9984207	GO:0006874	GO:0007417	GO:0001764	GO:0048666	GO:0007409	GO:0019233
KNOWGID_005436	NM_010882	0.9912615	GO:0006874	GO:0007417	GO:0001764	GO:0048666	GO:0007409	GO:0019233
KNOWGID_005459	NM_008746	0.9998165	GO:0007275	GO:0007399	GO:0030154	GO:0001764
KNOWGID_005460	NM_008746	0.9997147	GO:0007275	GO:0007399	GO:0030154	GO:0001764
KNOWGID_005552	NM_029426	0.9874213	GO:0030182	GO:0048812
KNOWGID_005582	NM_001145965	0.9999755	GO:0007267
KNOWGID_005632	NM_153581	0.9983733	GO:0070588
KNOWGID_005757	NM_199042	0.8220923	GO:0007049	GO:0007346	GO:0006351	GO:0006355
KNOWGID_005833	NM_010402	0.9968565	GO:0007507	GO:0007512	GO:0003007
KNOWGID_005863	NM_181039	0.9838886	GO:0007218	GO:0007165
KNOWGID_005953	NM_028390	0.8001516	GO:0051301	GO:0007049	GO:0000910	GO:0007067
KNOWGID_005983	NM_011436	0.8134927	GO:0007275	GO:0006810
KNOWGID_006033	NM_022026	0.9857302	GO:0006810
KNOWGID_006210	NM_011544	0.9822079	GO:0006351	GO:0010628	GO:0006355	GO:0006357
KNOWGID_006212	NM_146224	0.9702188	GO:0006351	GO:0006355
KNOWGID_006330	NM_023500	0.8266358	GO:0006810	GO:0006865
KNOWGID_006375	NM_177236	0.999767	GO:0006810	GO:0034220
KNOWGID_006419	NM_009428	0.9999983	GO:0006810	GO:0006811	GO:0006816	GO:0055085	GO:0070588
KNOWGID_006478	NM_001166623	0.9375451	GO:0045893
NOVELGID_000012	NM_008900	0.9971682	GO:0007275	GO:0007399	GO:0021799
NOVELGID_000179	NM_001080809	0.9991295	GO:0008152	GO:0000050
NOVELGID_000194	NM_175397	0.9885172	GO:0006915	GO:0006351	GO:0006355
NOVELGID_000306	NM_007482	0.9992077	GO:0008152	GO:0000050
NOVELGID_000315	NM_001114332	0.9439384	GO:0006810
NOVELGID_000571	NM_212484	0.965714	GO:0006351	GO:0006355
NOVELGID_000715	NM_011771	0.9989923	GO:0006351	GO:0006355
NOVELGID_000738	NM_153082	0.9863726	GO:0007264
NOVELGID_000739	NM_153082	0.9704325	GO:0007264
NOVELGID_000819	NM_009253	0.9999859	GO:0010466	GO:0010951	GO:0030162
NOVELGID_000836	NM_009693	0.9983797	GO:0006629	GO:0008203	GO:0045540	GO:0016042	GO:0030301	GO:0042632
NOVELGID_000905	NM_001079883	0.9397709	GO:0006351	GO:0006355
NOVELGID_000908	NM_009537	0.880435	GO:0006351	GO:0006355
NOVELGID_001261	NM_199065	0.9981318	GO:0007409
NOVELGID_001264	NM_198865	0.9999298	GO:0007409
NOVELGID_001327	NM_145474	0.9862766	GO:0055114
NOVELGID_001350	NM_027052	0.9990656	GO:0006810
NOVELGID_001551	NM_173440	0.8955762	GO:0006351	GO:0006355
NOVELGID_001583	NM_008700	0.999972	GO:0007507	GO:0007512	GO:0003007	GO:0003208	GO:0048738	GO:0055007	GO:0055008	GO:0060048
NOVELGID_001641	NM_153512	0.9954146	GO:0006810	GO:0006811	GO:0006813	GO:0055085	GO:0034765
NOVELGID_001642	NM_011380	0.9774969	GO:0006355	GO:0008283
NOVELGID_001888	NM_013685	0.8913684	GO:0007275
NOVELGID_001903	NM_144946	0.9997825	GO:0048169	GO:0007613	GO:0008542
NOVELGID_002028	NM_146101	0.9981426	GO:0006508
NOVELGID_002123	NM_207669	0.963754	GO:0006351	GO:0006355
NOVELGID_002183	NM_011044	0.9991802	GO:0006629	GO:0006006
NOVELGID_002309	NM_011044	0.9997438	GO:0006629	GO:0006006
NOVELGID_002527	NM_008417	0.9998181	GO:0051259	GO:0006810	GO:0006811	GO:0006813	GO:0055085
NOVELGID_002577	NM_007824	0.9999927	GO:0006629	GO:0008202	GO:0008203	GO:0055114	GO:0006699	GO:0042632
NOVELGID_002772	NM_021358	0.9998529	GO:0007187	GO:0007165	GO:0007612	GO:0060291
NOVELGID_003113	NM_015777	0.9785247	GO:0007165	GO:0009966
NOVELGID_003116	NM_030687	0.9792388	GO:0015711	GO:0006810	GO:0015721
NOVELGID_003147	NM_017399	0.9926673	GO:0050892	GO:0006810
NOVELGID_003148	NM_001081110	0.9853676	GO:0042110
NOVELGID_003155	NM_053096	0.999908	GO:0008152
NOVELGID_003177	NM_133661	0.995011	GO:0006810
NOVELGID_003190	NM_008171	0.9999956	GO:0001964	GO:0042596	GO:0001508	GO:0007268	GO:0060078	GO:0060079	GO:0048167	GO:0048168	GO:0048169	GO:0007165	GO:0006810	GO:0006811	GO:0006812	GO:0006816	GO:0034220	GO:0070588	GO:0007611	GO:0007613	GO:0007612	GO:0008306	GO:0001662	GO:0035235	GO:0050806	GO:0043113
NOVELGID_003413	NM_001129803	0.9611392	GO:0007165
NOVELGID_003558	NM_177741	0.9841613	GO:0005975
NOVELGID_003757	NM_172769	0.9990871	GO:0008610	GO:0006694	GO:0016126	GO:0055114	GO:0006633
NOVELGID_003760	NM_009382	0.8908688	GO:0007010
NOVELGID_003765	NM_001025600	0.9359688	GO:0007275	GO:0007416	GO:0030154	GO:0007155
